# Supplementary material for: Using Bayesian Evidence Synthesis Methods to Incorporate Real-World Evidence in Surrogate Endpoint Evaluation
Source: Med Decis Making. 2023 Mar 30;43(5):539–52. doi: 10.1177/0272989X231162852 (PMC10336701; doi:10.1177/0272989X231162852)
Supplement: sj-bib-2-mdm-10.1177_0272989X231162852 – Supplemental material for Using Bayesian Evidence Synthesis Methods to Incorporate Real-World Evidence in Surrogate Endpoint Evaluation [file sj-bib-2-mdm-10.1177_0272989X231162852.bib]

% References in bibtex

@article{elston2009use,
  title={Use of surrogate outcomes in cost-effectiveness models: A review of United Kingdom health technology assessment reports1},
  author={Elston, Julian and Taylor, Rod S},
  journal={International journal of technology assessment in health care},
  volume={25},
  number={1},
  pages={6--13},
  year={2009},
  publisher={Cambridge University Press}
}

@article{beaulieu2020examining,
  title={Examining the use of real-world evidence in the regulatory process},
  author={Beaulieu-Jones, Brett K and Finlayson, Samuel G and Yuan, William and Altman, Russ B and Kohane, Isaac S and Prasad, Vinay and Yu, Kun-Hsing},
  journal={Clinical Pharmacology \& Therapeutics},
  volume={107},
  number={4},
  pages={843--852},
  year={2020},
  publisher={Wiley Online Library}
}

@article{jenkins2021methods,
  title={Methods for the inclusion of real-world evidence in network meta-analysis},
  author={Jenkins, David A and Hussein, Humaira and Martina, Reynaldo and Dequen-O’Byrne, Pascale and Abrams, Keith R and Bujkiewicz, Sylwia},
  journal={BMC medical research methodology},
  volume={21},
  number={1},
  pages={1--9},
  year={2021},
  publisher={BioMed Central}
}

@article{ciani2015meta,
  title={Meta-analyses of randomized controlled trials show suboptimal validity of surrogate outcomes for overall survival in advanced colorectal cancer},
  author={Ciani, Oriana and Buyse, Marc and Garside, Ruth and Peters, Jaime and Saad, Everardo D and Stein, Ken and Taylor, Rod S},
  journal={Journal of clinical epidemiology},
  volume={68},
  number={7},
  pages={833--842},
  year={2015},
  publisher={Elsevier}
}

@article{hurwitz2014safety,
  title={Safety and effectiveness of bevacizumab treatment for metastatic colorectal cancer: final results from the Avastin{\textregistered} Registry--Investigation of Effectiveness and Safety (ARIES) observational cohort study},
  author={Hurwitz, HI and Bekaii-Saab, TS and Bendell, JC and Cohn, AL and Kozloff, M and Roach, N and Mun, Y and Fish, S and Flick, ED and Grothey, A and others},
  journal={Clinical Oncology},
  volume={26},
  number={6},
  pages={323--332},
  year={2014},
  publisher={Elsevier}
}

@article{van2009safety,
  title={Safety and efficacy of first-line bevacizumab with FOLFOX, XELOX, FOLFIRI and fluoropyrimidines in metastatic colorectal cancer: the BEAT study},
  author={Van Cutsem, Eric and Rivera, F and Berry, S and Kretzschmar, A and Michael, M and DiBartolomeo, M and Mazier, M-A and Canon, J-L and Georgoulias, V and Peeters, Marc and others},
  journal={Annals of Oncology},
  volume={20},
  number={11},
  pages={1842--1847},
  year={2009},
  publisher={Elsevier}
}

@article{bendell2012treatment,
  title={Treatment patterns and clinical outcomes in patients with metastatic colorectal cancer initially treated with FOLFOX--bevacizumab or FOLFIRI--bevacizumab: results from ARIES, a bevacizumab observational cohort study},
  author={Bendell, Johanna C and Bekaii-Saab, Tanios S and Cohn, Allen L and Hurwitz, Herbert I and Kozloff, Mark and Tezcan, Haluk and Roach, Nancy and Mun, Yong and Fish, Susan and Flick, E Dawn and others},
  journal={The oncologist},
  volume={17},
  number={12},
  pages={1486},
  year={2012},
  publisher={Wiley-Blackwell}
}

@article{yoshino2007efficacy,
  title={Efficacy and safety of an irinotecan plus bolus 5-fluorouracil and L-leucovorin regimen for metastatic colorectal cancer in Japanese patients: experience in a single institution in Japan},
  author={Yoshino, Takayuki and Boku, Narikazu and Onozawa, Yusuke and Hironaka, Shuichi and Fukutomi, Akira and Yamaguchi, Yuichiro and Hasuike, Noriaki and Yamazaki, Kentaro and Machida, Nozomu and Ono, Hiroyuki},
  journal={Japanese journal of clinical oncology},
  volume={37},
  number={9},
  pages={686--691},
  year={2007},
  publisher={Oxford University Press}
}

@article{hochster2003oxaliplatin,
  title={Oxaliplatin with weekly bolus fluorouracil and low-dose leucovorin as first-line therapy for patients with colorectal cancer},
  author={Hochster, Howard and Chachoua, Abraham and Speyer, James and Escalon, Juliette and Zeleniuch-Jacquotte, Anne and Muggia, Franco},
  journal={Journal of clinical oncology},
  volume={21},
  number={14},
  pages={2703--2707},
  year={2003},
  publisher={American Society of Clinical Oncology}
}


@article{fuse2007feasibility,
  title={Feasibility of oxaliplatin and infusional fluorouracil/leucovorin (FOLFOX4) for Japanese patients with unresectable metastatic colorectal cancer},
  author={Fuse, Nozomu and Doi, Toshihiko and Ohtsu, Atsushi and Takeuchi, Satoshi and Kojima, Takashi and Taku, Keisei and Tahara, Makoto and Muto, Manabu and Asaka, Masahiro and Yoshida, Shigeaki},
  journal={Japanese journal of clinical oncology},
  volume={37},
  number={6},
  pages={434--439},
  year={2007},
  publisher={Oxford University Press}
}

@article{suenaga2008modified,
  title={Modified irinotecan plus bolus 5-fluorouracil/L-leucovorin for metastatic colorectal cancer at a single institution in Japan},
  author={Suenaga, Mitsukuni and Mizunuma, Nobuyuki and Shouji, Daigo and Shinozaki, Eiji and Matsusaka, Satoshi and Chin, Keisho and Oya, Masatoshi and Yamaguchi, Toshiharu and Muto, Tetsuichiro and Hatake, Kiyohiko},
  journal={Journal of gastroenterology},
  volume={43},
  number={11},
  pages={842--848},
  year={2008},
  publisher={Springer}
}

@article{fuse2008safety,
  title={Safety of irinotecan and infusional fluorouracil/leucovorin (FOLFIRI) in Japan: a retrospective review of 48 patients with metastatic colorectal cancer},
  author={Fuse, Nozomu and Doi, Toshihiko and Ohtsu, Atsushi and Yano, Tomonori and Hamamoto, Yasuo and Minashi, Keiko and Tahara, Makoto and Muto, Manabu and Asaka, Masahiro and Yoshida, Shigeaki},
  journal={International journal of clinical oncology},
  volume={13},
  number={2},
  pages={144--149},
  year={2008},
  publisher={Springer}
}

@article{catalano2009mucinous,
  title={Mucinous histology predicts for poor response rate and overall survival of patients with colorectal cancer and treated with first-line oxaliplatin-and/or irinotecan-based chemotherapy},
  author={Catalano, V and Loupakis, F and Graziano, F and Torresi, U and Bisonni, R and Mari, D and Fornaro, L and Baldelli, AM and Giordani, P and Rossi, D and others},
  journal={British journal of cancer},
  volume={100},
  number={6},
  pages={881--887},
  year={2009},
  publisher={Nature Publishing Group}
}

@article{matsumoto2008safety,
  title={Safety and efficacy of modified FOLFOX6 for treatment of metastatic or locally advanced colorectal cancer},
  author={Matsumoto, Shigemi and Nishimura, Takafumi and Kanai, Masashi and Mori, Yukiko and Nagayama, Satoshi and Kawamura, Jun’ichiro and Nomura, Akinari and Miyamoto, Shin’ichi and Kitano, Toshiyuki and Ishiguro, Hiroshi and others},
  journal={Chemotherapy},
  volume={54},
  number={5},
  pages={395--403},
  year={2008},
  publisher={Karger Publishers}
}

@article{bennouna2017observational,
  title={Observational cohort study of patients with metastatic colorectal cancer initiating chemotherapy in combination with bevacizumab (CONCERT)},
  author={Bennouna, Jaafar and Phelip, Jean-Marc and Andr{\'e}, Thierry and Asselain, Bernard and Kon{\'e}, S{\'e}bastien and Ducreux, Michel},
  journal={Clinical colorectal cancer},
  volume={16},
  number={2},
  pages={129--140},
  year={2017},
  publisher={Elsevier}
}

@article{buchler2014bevacizumab,
  title={Bevacizumab with 5-fluorouracil, leucovorin, and oxaliplatin versus bevacizumab with capecitabine and oxaliplatin for metastatic colorectal carcinoma: results of a large registry-based cohort analysis},
  author={Buchler, Tomas and Pavlik, Tomas and Melichar, Bohuslav and Bortlicek, Zbynek and Usiakova, Zuzana and Dusek, Ladislav and Kiss, Igor and Kohoutek, Milan and Benesova, Vera and Vyzula, Rostislav and others},
  journal={BMC cancer},
  volume={14},
  number={1},
  pages={1--7},
  year={2014},
  publisher={Springer}
}


@article{ocvirk2011bevacizumab,
  title={Bevacizumab in first-line therapy of metastatic colorectal cancer: a retrospective comparison of FOLFIRI and XELIRI},
  author={Ocvirk, Janja and Rebersek, Martina and Boc, Marko},
  journal={Anticancer research},
  volume={31},
  number={5},
  pages={1777--1782},
  year={2011},
  publisher={International Institute of Anticancer Research}
}

@article{moriwaki2012bevacizumab,
  title={Bevacizumab in combination with irinotecan, 5-fluorouracil, and leucovorin (FOLFIRI) in patients with metastatic colorectal cancer who were previously treated with oxaliplatin-containing regimens: a multicenter observational cohort study (TCTG 2nd-BV study)},
  author={Moriwaki, Toshikazu and Bando, Hideaki and Takashima, Atsuo and Yamazaki, Kentaro and Esaki, Taito and Yamashita, Keishi and Fukunaga, Mutsumi and Miyake, Yasuhiro and Katsumata, Kenji and Kato, Satoshi and others},
  journal={Medical Oncology},
  volume={29},
  number={4},
  pages={2842--2848},
  year={2012},
  publisher={Springer}
}

@article{kotaka2016observational,
  title={Observational cohort study focused on treatment continuity of patients administered XELOX plus bevacizumab for previously untreated metastatic colorectal cancer},
  author={Kotaka, Masahito and Ikeda, Fusao and Tsujie, Masaki and Yoshioka, Shinichi and Nakamoto, Yoshihiko and Ishii, Takaaki and Kyogoku, Takahisa and Kato, Takeshi and Tsuji, Akihito and Kobayashi, Michiya},
  journal={OncoTargets and therapy},
  volume={9},
  pages={4113},
  year={2016},
  publisher={Dove Press}
}

@article{dong2015genetic,
  title={Genetic polymorphisms in cytochrome P450 and clinical outcomes of FOLFIRI chemotherapy in patients with metastatic colorectal cancer},
  author={Dong, Ningning and Meng, Fandong and Wu, Yongdong and Wang, Mingyu and Cui, Yongchun and Zhang, Shutian},
  journal={Tumor Biology},
  volume={36},
  number={10},
  pages={7691--7698},
  year={2015},
  publisher={Springer}
}

@article{huang2020concordance,
  title={Concordance of real-world versus conventional progression-free survival from a phase 3 trial of endocrine therapy as first-line treatment for metastatic breast cancer},
  author={Huang Bartlett, Cynthia and Mardekian, Jack and Cotter, Matthew James and Huang, Xin and Zhang, Zhe and Parrinello, Christina M and Bourla, Ariel Bulua},
  journal={PLoS One},
  volume={15},
  number={4},
  pages={e0227256},
  year={2020},
  publisher={Public Library of Science San Francisco, CA USA}
}

@article{torres2022analysis,
  title={Analysis of a Real-World Progression Variable and Related Endpoints for Patients with Five Different Cancer Types},
  author={Torres, Aracelis Z and Nussbaum, Nathan C and Parrinello, Christina M and Bourla, Ariel B and Bowser, Bryan E and Wagner, Samuel and Tabano, David C and George, Daniel and Miksad, Rebecca A},
  journal={Advances in Therapy},
  pages={1--19},
  year={2022},
  publisher={Springer}
}

@article{ton2022replication,
  title={Replication of overall survival, progression-free survival, and overall response in chemotherapy arms of non-small cell lung cancer trials using real-world data.},
  author={Ton, Thanh GN and Pal, Navdeep and Trinh, Huong and Mahrus, Sami and Bretscher, Michael T and Machado, Robson JM and Sadetsky, Natalia and Chaudhary, Nayan and Lu, Michael W and Riely, Gregory J},
  journal={Clinical Cancer Research: an Official Journal of the American Association for Cancer Research},
  year={2022}
}

@article{rapsomaniki2016using,
  title={Using big data from health records from four countries to evaluate chronic disease outcomes: a study in 114 364 survivors of myocardial infarction},
  author={Rapsomaniki, Eleni and Thuresson, Marcus and Yang, Erru and Blin, Patrick and Hunt, Phillip and Chung, Sheng-Chia and Stogiannis, Dimitris and Pujades-Rodriguez, Mar and Timmis, Adam and Denaxas, Spiros C and others},
  journal={European Heart Journal-Quality of Care and Clinical Outcomes},
  volume={2},
  number={3},
  pages={172--183},
  year={2016},
  publisher={Oxford University Press}
}

@article{kraus2018big,
  title={Big data and precision medicine: challenges and strategies with healthcare data},
  author={Kraus, Johann M and Lausser, Ludwig and Kuhn, Peter and Jobst, Franz and Bock, Michaela and Halanke, Carolin and Hummel, Michael and Heuschmann, Peter and Kestler, Hans A},
  journal={International Journal of Data Science and Analytics},
  volume={6},
  number={3},
  pages={241--249},
  year={2018},
  publisher={Springer}
}

@article{duffy2016problems,
  title={Problems, challenges and promises: perspectives on precision medicine},
  author={Duffy, David J},
  journal={Briefings in bioinformatics},
  volume={17},
  number={3},
  pages={494--504},
  year={2016},
  publisher={Oxford University Press}
}

@article{hurwitz2004bevacizumab,
  title={Bevacizumab plus irinotecan, fluorouracil, and leucovorin for metastatic colorectal cancer},
  author={Hurwitz, Herbert and Fehrenbacher, Louis and Novotny, William and Cartwright, Thomas and Hainsworth, John and Heim, William and Berlin, Jordan and Baron, Ari and Griffing, Susan and Holmgren, Eric and others},
  journal={New England journal of medicine},
  volume={350},
  number={23},
  pages={2335--2342},
  year={2004},
  publisher={Mass Medical Soc}
}

@article{papanikos2020novel,
  title={A novel approach to bivariate meta-analysis of binary outcomes and its application in the context of surrogate endpoints},
  author={Papanikos, Tasos and Thompson, John R and Abrams, Keith R and Bujkiewicz, Sylwia},
  journal={arXiv preprint arXiv:2004.02007},
  year={2020}
}

@article{schmitz2018use,
  title={The use of single armed observational data to closing the gap in otherwise disconnected evidence networks: a network meta-analysis in multiple myeloma},
  author={Schmitz, Susanne and Maguire, {\'A}ine and Morris, James and Ruggeri, Kai and Haller, Elisa and Kuhn, Isla and Leahy, Joy and Homer, Natalia and Khan, Ayesha and Bowden, Jack and others},
  journal={BMC medical research methodology},
  volume={18},
  number={1},
  pages={1--18},
  year={2018},
  publisher={Springer}
}

@phdthesis{Papanikos2021,
  title={Bayesian evidence synthesis for surrogate endpoints in the era of precision medicine},
  author={Papanikos, Anastasios},
  year={2021},
  school={University of Leicester}
}


@article{bujkiewicz2017uncertainty,
  title={Uncertainty in the Bayesian meta-analysis of normally distributed surrogate endpoints},
  author={Bujkiewicz, Sylwia and Thompson, John R and Spata, Enti and Abrams, Keith R},
  journal={Statistical methods in medical research},
  volume={26},
  number={5},
  pages={2287--2318},
  year={2017},
  publisher={SAGE Publications Sage UK: London, England}
}

@article{goey2018consensus,
  title={Consensus statement on essential patient characteristics in systemic treatment trials for metastatic colorectal cancer: Supported by the ARCAD Group},
  author={Goey, Kaitlyn KH and S{\o}rbye, Halfdan and Glimelius, Bengt and Adams, Richard A and Andr{\'e}, Thierry and Arnold, Dirk and Berlin, Jordan D and Bodoky, Gy{\"o}rgy and de Gramont, Aimery and D{\'\i}az-Rubio, Eduardo and others},
  journal={European Journal of Cancer},
  volume={100},
  pages={35--45},
  year={2018},
  publisher={Elsevier}
}

@article{makady2018using,
  title={Using real-world data in health technology assessment (HTA) practice: a comparative study of five HTA agencies},
  author={Makady, Amr and van Veelen, Ard and Jonsson, P{\'a}ll and Moseley, Owen and D’Andon, Anne and de Boer, Anthonius and Hillege, Hans and Klungel, Olaf and Goettsch, Wim},
  journal={Pharmacoeconomics},
  volume={36},
  number={3},
  pages={359--368},
  year={2018},
  publisher={Springer}
}

@article{berger2017good,
  title={Good practices for real-world data studies of treatment and/or comparative effectiveness: recommendations from the joint ISPOR-ISPE Special Task Force on real-world evidence in health care decision making},
  author={Berger, Marc L and Sox, Harold and Willke, Richard J and Brixner, Diana L and Eichler, Hans-Georg and Goettsch, Wim and Madigan, David and Makady, Amr and Schneeweiss, Sebastian and Tarricone, Rosanna and others},
  journal={Value in Health},
  volume={20},
  number={8},
  pages={1003--1008},
  year={2017},
  publisher={Elsevier}
}


@article{flynn2021marketing,
  title={Marketing authorisation applications made to the European Medicines Agency in 2018--2019: what was the contribution of Real-World Evidence?},
  author={Flynn, Robert and Plueschke, Kelly and Quinten, Chantal and Strassmann, Valerie and Duijnhoven, Ruben G and Gordillo-Mara{\~n}on, Maria and Rueckbeil, Marcia and Cohet, Catherine and Kurz, Xavier},
  journal={Clinical Pharmacology \& Therapeutics},
  year={2021},
  publisher={Wiley Online Library}
}


@book{burzykowski2006,
	title={The evaluation of surrogate endpoints},
	author={Burzykowski, T. and Molenberghs, G. and Buyse, M.},
	year={2006},
	publisher={Springer}
}


@article{tierney2007practical,
  title={Practical methods for incorporating summary time-to-event data into meta-analysis},
  author={Tierney, Jayne F and Stewart, Lesley A and Ghersi, Davina and Burdett, Sarah and Sydes, Matthew R},
  journal={Trials},
  volume={8},
  number={1},
  pages={1--16},
  year={2007},
  publisher={BioMed Central}
}

@article{wei2017reconstructing,
  title={Reconstructing time-to-event data from published Kaplan--Meier curves},
  author={Wei, Yinghui and Royston, Patrick},
  journal={The Stata Journal},
  volume={17},
  number={4},
  pages={786--802},
  year={2017},
  publisher={SAGE Publications Sage CA: Los Angeles, CA}
}

@article{daniels1997meta,
  title={Meta-analysis for the evaluation of potential surrogate markers},
  author={Daniels, Michael J and Hughes, Michael D},
  journal={Statistics in medicine},
  volume={16},
  number={17},
  pages={1965--1982},
  year={1997},
  publisher={Wiley Online Library}
}

@article{papanikos2020bayesian,
  title={Bayesian hierarchical meta-analytic methods for modeling surrogate relationships that vary across treatment classes using aggregate data},
  author={Papanikos, Tasos and Thompson, John R and Abrams, Keith R and St{\"a}dler, Nicolas and Ciani, Oriana and Taylor, Rod and Bujkiewicz, Sylwia},
  journal={Statistics in medicine},
  volume={39},
  number={8},
  pages={1103--1124},
  year={2020},
  publisher={Wiley Online Library}
}

@article{van2005tutorial,
  title={TUTORIAL IN BIOSTATISTICS Advanced methods in meta-analysis: multivariate approach and meta-regression},
  author={van Houwelingen, Hans C and Arends, Lidia R and Stijnen, Theo},
  journal={Tutorials in Biostatistics, Tutorials in Biostatistics: Statistical Modelling of Complex Medical Data},
  volume={2},
  pages={289},
  year={2005},
  publisher={John Wiley \& Sons}
}

@article{riley2007evaluation,
  title={An evaluation of bivariate random-effects meta-analysis for the joint synthesis of two correlated outcomes},
  author={Riley, Richard D and Abrams, KR and Lambert, PC and Sutton, AJ and Thompson, JR},
  journal={Statistics in medicine},
  volume={26},
  number={1},
  pages={78--97},
  year={2007},
  publisher={Wiley Online Library}
}

@misc{bujkiewicz2019nice,
  title={NICE DSU Technical Support Document 20: multivariate meta-analysis of summary data for combining treatment effects on correlated outcomes and evaluating surrogate endpoints},
  author={Bujkiewicz, S and Achana, F and Papanikos, T and Riley, RD and Abrams, KR},
  year={2019}
}

@article{verde2015combining,
  title={Combining randomized and non-randomized evidence in clinical research: a review of methods and applications},
  author={Verde, Pablo E and Ohmann, Christian},
  journal={Research synthesis methods},
  volume={6},
  number={1},
  pages={45--62},
  year={2015},
  publisher={Wiley Online Library}
}

@article{efthimiou2017combining,
  title={Combining randomized and non-randomized evidence in network meta-analysis},
  author={Efthimiou, Orestis and Mavridis, Dimitris and Debray, Thomas PA and Samara, Myrto and Belger, Mark and Siontis, George CM and Leucht, Stefan and Salanti, Georgia and GetReal Work Package 4},
  journal={Statistics in medicine},
  volume={36},
  number={8},
  pages={1210--1226},
  year={2017},
  publisher={Wiley Online Library}
}

@article{welton2020chte2020,
  title={CHTE2020 SOURCES AND SYNTHESIS OF EVIDENCE; UPDATE TO EVIDENCE SYNTHESIS METHODS},
  author={Welton, Nicky J and Phillippo David M and Owen, Rhiannon and Jones, Hayley J and Dias, Sofia and Bujkiewicz, Sylwia and Ades,
 Anthony E and Abrams, Keith R},
 journal={DSU Report},
  year={March 2020}
}

@article{schmitz2013incorporating,
  title={Incorporating data from various trial designs into a mixed treatment comparison model},
  author={Schmitz, Susanne and Adams, Roisin and Walsh, Cathal},
  journal={Statistics in medicine},
  volume={32},
  number={17},
  pages={2935--2949},
  year={2013},
  publisher={Wiley Online Library}
}


@article{buyse2000,
	title={The validation of surrogate endpoints in meta-analyses of randomized experiments},
	author={Buyse, M. and Molenberghs, G. and Burzykowski, T. and Renard, D. and Geys, H.},
	journal={Biostatistics},
	volume={1},
	number={1},
	pages={49--67},
	year={2000},
	publisher={Biometrika Trust}
}

@article{burzykowski2001,
	title={Validation of surrogate end points in multiple randomized clinical trials with failure time end points},
	author={Burzykowski, T. and Molenberghs, G. and Buyse, M. and Geys, H. and Renard, D.},
	journal={Journal of the Royal Statistical Society: Series C (Applied Statistics)},
	volume={50},
	number={4},
	pages={405--422},
	year={2001},
	publisher={Wiley Online Library}
}

@misc{iqwig,
  author={{Institute for Quality and Efficiency in Health Care}},
  title={Validity of surrogate endpoints in oncology.
         Executive summary of rapid report A10-05, Version 1.1.,
         https://www.ncbi.nlm.nih.gov/books/NBK198799/},
  year="Published 2011. Accessed December 3, 2021."
}

@article{renfro2012,
	title={Bayesian adjusted R2 for the meta-analytic evaluation of surrogate time-to-event endpoints in clinical trials},
	author={Renfro, L. A. and Shi, Q. and Sargent, D. J. and Carlin, B. P.},
	journal={Statistics in Medicine},
	volume={31},
	number={8},
	pages={743--761},
	year={2012},
	publisher={Wiley Online Library}
}


@article{leahy2019incorporating,
  title={Incorporating single-arm evidence into a network meta-analysis using aggregate level matching: assessing the impact},
  author={Leahy, Joy and Thom, Howard and Jansen, Jeroen P and Gray, Emma and O'Leary, Aisling and White, Arthur and Walsh, Cathal},
  journal={Statistics in medicine},
  volume={38},
  number={14},
  pages={2505--2523},
  year={2019},
  publisher={Wiley Online Library}
}

@article{bujkiewicz2016bayesian,
  title={Bayesian meta-analytical methods to incorporate multiple surrogate endpoints in drug development process},
  author={Bujkiewicz, Sylwia and Thompson, John R and Riley, Richard D and Abrams, Keith R},
  journal={Statistics in medicine},
  volume={35},
  number={7},
  pages={1063--1089},
  year={2016},
  publisher={Wiley Online Library}
}

@article{burke2018bayesian,
  title={Bayesian bivariate meta-analysis of correlated effects: Impact of the prior distributions on the between-study correlation, borrowing of strength, and joint inferences},
  author={Burke, Danielle L and Bujkiewicz, Sylwia and Riley, Richard D},
  journal={Statistical methods in medical research},
  volume={27},
  number={2},
  pages={428--450},
  year={2018},
  publisher={SAGE Publications Sage UK: London, England}
}

@article{bujkiewicz2019bivariate,
  title={Bivariate network meta-analysis for surrogate endpoint evaluation},
  author={Bujkiewicz, Sylwia and Jackson, Dan and Thompson, John R and Turner, Rebecca M and St{\"a}dler, Nicolas and Abrams, Keith R and White, Ian R},
  journal={Statistics in medicine},
  volume={38},
  number={18},
  pages={3322--3341},
  year={2019},
  publisher={Wiley Online Library}
}

@incollection{kleinbaum2012cox,
  title={The Cox proportional hazards model and its characteristics},
  author={Kleinbaum, David G and Klein, Mitchel},
  booktitle={Survival analysis},
  pages={97--159},
  year={2012},
  publisher={Springer}
}

@article{ng1997empirical,
  title={An empirical comparison of statistical tests for assessing the proportional hazards assumption of Cox's model},
  author={Ng'andu, Nicholas H},
  journal={Statistics in medicine},
  volume={16},
  number={6},
  pages={611--626},
  year={1997},
  publisher={Wiley Online Library}
}

@article{orbe2002comparing,
  title={Comparing proportional hazards and accelerated failure time models for survival analysis},
  author={Orbe, Jesus and Ferreira, Eva and N{\'u}{\~n}ez-Ant{\'o}n, Vicente},
  journal={Statistics in medicine},
  volume={21},
  number={22},
  pages={3493--3510},
  year={2002},
  publisher={Wiley Online Library}
}

@article{brighton2003hierarchy,
  title={Hierarchy of evidence: from case reports to randomized controlled trials.},
  author={Brighton, Brian and Bhandari, Mohit and Tornetta, Paul and Felson, David T and others},
  journal={Clinical Orthopaedics and Related Research (1976-2007)},
  volume={413},
  pages={19--24},
  year={2003},
  publisher={LWW}
}

@article{sturtz2005r2winbugs,
  title={R2WinBUGS: a package for running WinBUGS from R},
  author={Sturtz, Sibylle and Ligges, Uwe and Gelman, Andrew E},
  year={2005}
}


@article{kennedy2015literature,
  title={A literature review on the representativeness of randomized controlled trial samples and implications for the external validity of trial results},
  author={Kennedy-Martin, Tessa and Curtis, Sarah and Faries, Douglas and Robinson, Susan and Johnston, Joseph},
  journal={Trials},
  volume={16},
  number={1},
  pages={1--14},
  year={2015},
  publisher={Springer}
}

@article{bujkiewicz2013multivariate,
  title={Multivariate meta-analysis of mixed outcomes: a Bayesian approach},
  author={Bujkiewicz, Sylwia and Thompson, John R and Sutton, Alex J and Cooper, Nicola J and Harrison, Mark J and Symmons, Deborah PM and Abrams, Keith R},
  journal={Statistics in Medicine},
  volume={32},
  number={22},
  pages={3926--3943},
  year={2013},
  publisher={Wiley Online Library}
}

@article{riley2007evaluation,
  title={An evaluation of bivariate random-effects meta-analysis for the joint synthesis of two correlated outcomes},
  author={Riley, Richard D and Abrams, KR and Lambert, PC and Sutton, AJ and Thompson, JR},
  journal={Statistics in medicine},
  volume={26},
  number={1},
  pages={78--97},
  year={2007},
  publisher={Wiley Online Library}
}

@article{marshall1998comparing,
  title={Comparing institutional performance using Markov chain Monte Carlo methods},
  author={Marshall, Emma Clare and Spiegelhalter, David J},
  journal={Statistical analysis of medical data: new developments},
  pages={229--249},
  year={1998},
  publisher={Citeseer}
}

@article{van2005tutorial,
  title={TUTORIAL IN BIOSTATISTICS Advanced methods in meta-analysis: multivariate approach and meta-regression},
  author={van Houwelingen, Hans C and Arends, Lidia R and Stijnen, Theo},
  journal={Tutorials in Biostatistics, Tutorials in Biostatistics: Statistical Modelling of Complex Medical Data},
  volume={2},
  pages={289},
  year={2005},
  publisher={John Wiley \& Sons}
}

@article{cohen2015we,
  title={Why do we need observational studies of everyday patients in the real-life setting?},
  author={Cohen, Alexander T and Goto, Shinya and Schreiber, Karen and Torp-Pedersen, Christian},
  journal={European Heart Journal Supplements},
  volume={17},
  number={suppl\_D},
  pages={D2--D8},
  year={2015},
  publisher={Oxford University Press}
}

@article{karim2019generalisability,
  title={Generalisability of common oncology clinical trial eligibility criteria in the real world},
  author={Karim, S and Xu, Y and Kong, S and Abdel-Rahman, O and Quan, ML and Cheung, WY},
  journal={Clinical Oncology},
  volume={31},
  number={9},
  pages={e160--e166},
  year={2019},
  publisher={Elsevier}
}

@article{lunn2000winbugs,
  title={WinBUGS-a Bayesian modelling framework: concepts, structure, and extensibility},
  author={Lunn, David J and Thomas, Andrew and Best, Nicky and Spiegelhalter, David},
  journal={Statistics and computing},
  volume={10},
  number={4},
  pages={325--337},
  year={2000},
  publisher={Springer}
}

@article{dias2010estimation,
  title={Estimation and adjustment of bias in randomized evidence by using mixed treatment comparison meta-analysis},
  author={Dias, Sofia and Welton, NJ and Marinho, VCC and Salanti, G and Higgins, Julian PT and Ades, AE},
  journal={Journal of the Royal Statistical Society: Series A (Statistics in Society)},
  volume={173},
  number={3},
  pages={613--629},
  year={2010},
  publisher={Wiley Online Library}
}

@article{dawoud2021raising,
  title={Raising the bar for using surrogate endpoints in drug regulation and health technology assessment},
  author={Dawoud, Dalia and Naci, Huseyin and Ciani, Oriana and Bujkiewicz, Sylwia},
  journal={bmj},
  volume={374},
  year={2021},
  publisher={British Medical Journal Publishing Group}
}

@article{leach2006evidence,
  title={Evidence-based practice: A framework for clinical practice and research design},
  author={Leach, Matthew J},
  journal={International Journal of Nursing Practice},
  volume={12},
  number={5},
  pages={248--251},
  year={2006},
  publisher={Wiley Online Library}
}

@article{ibrahim2015power,
  title={The power prior: theory and applications},
  author={Ibrahim, Joseph G and Chen, Ming-Hui and Gwon, Yeongjin and Chen, Fang},
  journal={Statistics in medicine},
  volume={34},
  number={28},
  pages={3724--3749},
  year={2015},
  publisher={Wiley Online Library}
}
