# Supplementary material for: Using Bayesian Evidence Synthesis Methods to Incorporate Real-World Evidence in Surrogate Endpoint Evaluation
Source: Med Decis Making. 2023 Mar 30;43(5):539–52. doi: 10.1177/0272989X231162852 (PMC10336701; doi:10.1177/0272989X231162852)
Supplement: sj-tex-4-mdm-10.1177_0272989X231162852 – Supplemental material for Using Bayesian Evidence Synthesis Methods to Incorporate Real-World Evidence in Surrogate Endpoint Evaluation [file sj-tex-4-mdm-10.1177_0272989X231162852.tex]

\documentclass[a4paper, 12pt]{article} 
\usepackage[utf8]{inputenc}
\usepackage[margin=20mm, top=0.5in, bottom=1in]{geometry}
\usepackage{multirow}
\usepackage{array}
\usepackage{graphicx}
\usepackage{authblk}
\usepackage{booktabs}
\usepackage{amsmath}
\usepackage{hyperref}
\usepackage{lipsum}
\usepackage[table,xcdraw]{xcolor}

\title{Using Bayesian Evidence Synthesis Methods to Incorporate Real World Evidence in Surrogate Endpoint Evaluation
\vskip 0.1in 
Real World Data in Surrogate Endpoint Evaluation}

\author[1,a]{Lorna Wheaton MSc}
\author[1,2,b]{Anastasios Papanikos PhD}
\author[3,c]{Anne Thomas PhD}
\author[1,d]{Sylwia Bujkiewicz PhD}

\date{}

\affil[1]{Biostatistics Research Group, Department of Health Sciences, University of Leicester, University Road, Leicester LE1 7RH, UK}

\affil[2]{GlaxoSmithKline R\&D Centre, GlaxoSmithKline, Stevenage, UK}

\affil[3]{Leicester Cancer Research Centre, University of Leicester, Leicester, UK}

\affil[a]{lskw3@leicester.ac.uk (Corresponding Author)}

\affil[b]{anastasios.x.papanikos@gsk.com}

\affil[c]{at107@leicester.ac.uk}

\affil[d]{sylwia.bujkiewicz@leicester.ac.uk}

\begin{document}

\maketitle

\begin{flushleft}
Research was conducted in the Health Sciences Department at the University of Leicester. LW was funded by a National Institute for Health Research (NIHR) Pre-doctoral Fellowship [NIHR301013].The views expressed are those of the authors and not necessarily those of the NIHR or the Department of Health and Social Care. The funding bodies played no role in the design of the study and collection, analysis, and interpretation of data and in writing the manuscript. SB was funded by Medical Research Council Methodology Research Panel [grant no. MR/R025223/1].\footnote{Financial support for this study was provided entirely by a Pre-Doctoral Fellowship grant from the National Institute for Health Research (NIHR) [NIHR301013]. The funding agreement ensured the authors’ independence in designing the study, interpreting the data, writing, and publishing the report.}
\end{flushleft}

\begin{flushleft}
Declaration of Conflicting Interest: Sylwia Bujkiewicz has served as a paid consultant, providing methodological advice, to NICE, Roche and RTI Health Solutions, received payments for educational events from Roche and has received research funding from European Federation of Pharmaceutical Industries & Associations (EEPIA) and Johnson \& Johnson. Anne Thomas has served as a paid consultant, has received payment for lectures, presentations, speakers bureaus, manuscript writing or educational events, and received payment for expert testimony from Bristol Myers Squibb. All other authors have no conflicts of interest to declare. 
\end{flushleft}

\begin{flushleft}
Word count: 5268
\end{flushleft}

\newpage

\begin{flushleft}
Acknowledgements: LW was funded by a National Institute for Health Research (NIHR) Pre-doctoral Fellowship [NIHR301013].The views expressed are those of the authors and not necessarily those of the NIHR or the Department of Health and Social Care. The funding bodies played no role in the design of the study and collection, analysis, and interpretation of data and in writing the manuscript. SB was funded by Medical Research Council Methodology Research Panel [grant no. MR/R025223/1]. All data generated or analysed in this study and the code used to analyse the data are included in the published article and its supplementary files.
\end{flushleft}

\begin{flushleft}
Social media: Can real world evidence improve evaluation of surrogate endpoints and prediction of final outcomes? Find out in this research from @WheatonLorna, @TPapanick, Anne Thomas and @SBujkiewicz.
\end{flushleft}

\end{document}
